# Supplementary material for: Zoonotic Centrocestus formosanus (Digenea: Heterophyidae) infecting Melanoides tuberculata (Mollusca: Thiaridae) in Ecuador. Genetic characterization
Source: Int J Parasitol Parasites Wildl. 2026 Apr 2;29:101228. doi: 10.1016/j.ijppaw.2026.101228 (PMC13083298; doi:10.1016/j.ijppaw.2026.101228)
Supplement: Multimedia component 1 [file mmc1.xls]

## Sheet: MatrixOutput
Supplementary Table S1. Pairwise genetic distance matrix among Centrocestus formosanus ITS2 sequences included in the phylogenetic analysis
	OP872143_Stellantchasmus_sp.	KC710978_Homalometron_armatum	Ecuadorian_sample	LC805536_Centrocestus_sp.	KF658455_Centrocestus_sp.	LC819606_Centrocestus_formosanus	MF447672_Apophallus_donicus	MF438071_Apophallus_donicus	KM594133_Euryhelmis_zelleri	KY075665_Centrocestus_formosanus
OP872143_Stellantchasmus_sp.		0.0244877	0.00334238	0.0169018	0	0	0.020601	0.020601	0.0220253	0.00334238
KC710978_Homalometron_armatum	0.21978		0.0207892	0.0201071	0.0207892	0.0207892	0.0197071	0.0197071	0.0210046	0.0207892
Ecuadorian_sample	0.00332226	0.185841		0.0139955	0.00273771	0.00273771	0.0172129	0.0172129	0.0187486	0
LC805536_Centrocestus_sp.	0.0866426	0.159236	0.0703364		0.0144109	0.0144109	0.015003	0.015003	0.01602	0.0139955
KF658455_Centrocestus_sp.	0	0.185841	0.0027248	0.0733945		0	0.0172129	0.0172129	0.0187486	0.00273771
LC819606_Centrocestus_formosanus	0	0.185841	0.0027248	0.0733945	0		0.0172129	0.0172129	0.0187486	0.00273771
MF447672_Apophallus_donicus	0.131868	0.157576	0.109145	0.075	0.109145	0.109145		0	0.0126687	0.0172129
MF438071_Apophallus_donicus	0.131868	0.157576	0.109145	0.075	0.109145	0.109145	0		0.0126687	0.0172129
KM594133_Euryhelmis_zelleri	0.154676	0.170659	0.130814	0.0923077	0.130814	0.130814	0.0529412	0.0529412		0.0187486
KY075665_Centrocestus_formosanus	0.00332226	0.185841	0	0.0703364	0.0027248	0.0027248	0.109145	0.109145	0.130814

## Sheet: Caption
Table. Estimates of Evolutionary Divergence between Sequences
The number of base differences per site from between sequences are shown. Standard error estimate(s) are shown above the diagonal. This analysis involved 10 nucleotide sequences. All ambiguous positions were removed for each sequence pair (pairwise deletion option). There were a total of 389 positions in the final dataset. Evolutionary analyses were conducted in MEGA11 [1]
1. Tamura K., Stecher G., and Kumar S. (2021). MEGA 11: Molecular Evolutionary Genetics Analysis Version 11. Molecular Biology and Evolution https://doi.org/10.1093/molbev/msab120.
Disclaimer: Although utmost care has been taken to ensure the correctness of the caption, the caption text is provided "as is" without any warranty of any kind. Authors advise the user to carefully check the caption prior to its use for any purpose and report any errors or problems to the authors immediately (www.megasoftware.net). In no event shall the authors and their employers be liable for a…
